# Supplementary material for: Spatial Isoforms Reveal the Mechanisms of Metastasis
Source: Adv Sci (Weinh). 2024 Sep 23;11(43):2402242. doi: 10.1002/advs.202402242 (PMC11578385; doi:10.1002/advs.202402242)
Supplement: Supplementary file 2 — Supporting Information [file ADVS-11-2402242-s003.csv]

ID	Estimated.Number.of.Cells	Mean.Reads.per.Cell	Median.Genes.per.Cell	Number.of.Reads	Valid.Barcodes	Sequencing.Saturation	Q30.Bases.in.Barcode	Q30.Bases.in.RNA.Read	Q30.Bases.in.RNA.Read.2	Q30.Bases.in.UMI	Reads.Mapped.to.Genome	Reads.Mapped.Confidently.to.Genome	Reads.Mapped.Confidently.to.Intergenic.Regions	Reads.Mapped.Confidently.to.Intronic.Regions	Reads.Mapped.Confidently.to.Exonic.Regions	Reads.Mapped.Confidently.to.Transcriptome	Reads.Mapped.Antisense.to.Gene	Fraction.Reads.in.Cells	Total.Genes.Detected	Median.UMI.Counts.per.Cell
Before	4,896	72,815	1,847	35,64,99,800	92.70%	80.40%	95.30%	90.20%	89.20%	94.50%	88.10%	75.50%	2.40%	4.90%	68.20%	68.10%	4.10%	97.70%	27,040	4,672
After	12,629	34,347	1,504	43,37,71,382	89.70%	70.40%	95.70%	90.60%	90.60%	95.00%	91.20%	77.00%	2.30%	6.60%	68.10%	65.50%	8.40%	97.80%	28,643	3,577
After_LN	13,587	28,117	1,296	38,20,20,295	90.00%	64.10%	95.80%	91.20%	91.00%	95.00%	90.70%	74.70%	1.70%	4.50%	68.50%	64.30%	7.60%	98.30%	26,008	3,036
