# Supplementary material for: Spatial Isoforms Reveal the Mechanisms of Metastasis
Source: Adv Sci (Weinh). 2024 Sep 23;11(43):2402242. doi: 10.1002/advs.202402242 (PMC11578385; doi:10.1002/advs.202402242)
Supplement: Supplementary file 3 — Supporting Information [file ADVS-11-2402242-s001.csv]

CD8+ Tem	CD4+ Naive T	CD8+ Tcm	B cells cluster 2	CD4+ Treg	Plasma cells cluster 3	B cells cluster 1	Plasma cells cluster 4	Basophils	Monocytes/Macrophages	Endothelial cells	CD8+ CXCL13+ Tex	Plasma cells cluster 1	Fibroblast	Plasma cells cluster 2	Plasma cells cluster 5	CD4+ Tfh
GZMK	LEF1	KLRD1	MZB1	TNFRSF4	IGHV3-53	BANK1	IGLV3-10	HPGDS	LYZ	PLVAP	KRT86	AC233755.2	RARRES2	IGKV2D-28	IGLV3-21	TYMS
CST7	TCF7	KLRC1	DERL3	TNFRSF18	IGLV7-46	MS4A1	IGHV5-51	MS4A2	AIF1	AQP1	SCX	IGLV1-51	ISLR	IGHV4-4	IGHV3-74	RRM2
CCL5	LTB	GZMB	SDC1	FOXP3	IGHV4-34	CD19	IGHV1-3	SLC18A2	CXCL8	VWF	KIR2DL4	IGHV3-43	MXRA8	IGKV2-28	IGLV3-1	UBE2C
NKG7	TXK	XCL1	TXNDC5	PTPN13	IGLV2-11	BLK	IGHV1-24	IL1RL1	FCGR2A	SLCO2A1	AC022126.1	IGKV1D-37	COL5A2	IGHV4-28	IGKV1-9	PKMYT1
TNFSF9	CD40LG	PRF1	SPAG4	BATF	IGKV1-16	IRF8	IGKV2-30	SLC24A3	SERPINA1	ADGRL4	TRBV4-1	IGLV2-5	COL1A2	IGHV4-31	IGHV3-48	PCLAF
CD8A	MAL	XCL2	AC012236.1	CTLA4	IGHV4-59	TNFRSF13B	IGLV1-47	GATA2	S100A8	RAMP2	MYO7A	IGHV3-20	C1R	IGKV2OR22-4	IGKV1-27	BIRC5
GZMA	IL7R	LINC02446	IGHG4	CCR8	IGHV7-4-1	ARHGAP24	IGHV3-49	PTGS1	CD14	ACKR1	TNFSF4	IGKV1-37	COL1A1	ANGPTL7	IGHV6-1	DLGAP5
CMC1	KLF2	FXYD2	JSRP1	LAIR2	IGLV1-44	FCRL1	IGHV1-46	HDC	FPR1	RAMP3	LINC02195	IGKV1D-13	PLAC9	KRT14	IGKV1D-33	HJURP
CLDND1	SELL	FGFBP2	PRDX4	ICA1	IGLV1-40	ADAM28	IGKV1-33	SIGLEC6	C5AR1	CCL14	TMIGD2	IGKV1D-8	COL6A1	TRIM29	GABRQ	GTSE1
AOAH	CMTM8	TRDV2	IGHG3	RTKN2	IGHV4-61	TNFRSF13C	IGHV4-39	MLPH	FCN1	TM4SF1	VCAM1	IGHV3-16	THY1	IGKV2-29	AL023581.1	ASPM
CCL4	CCR7	KLRK1	FKBP2	LINC01943	IGHV1-69-2	SPIB	IGKV1D-33	VWA5A	HCK	ECSCR	TRBV27	IGKV1-22	OLFML3	IGKV2-36	AC004542.2	AURKB
CRTAM	THEM4	TRDC	LINC02362	MAGEH1	IGKV3-11	FCRLA	IGHV1OR15-1	KIT	CSTA	CLEC14A	AC138512.1	IGLV2-28	CTSK	FAM30A	LINC01968	CDT1
CD8B	AQP3	GZMH	TNFRSF17	IL12RB2	IGHV1-69D	AFF3	IGLV2-14	MAOB	RBM47	EMCN	LINC00299	IGKV1-13	LUM	MIR205HG	IGHV1-69	MKI67
TC2N	FXYD7	ZNF683	SMPDL3B	LINC01281	IGHV3-30	RUBCNL	IGKV2D-40	AC092979.1	C15ORF48	CYYR1	REG4	IGKV1D-42	SOD3	HBA2	IGKV1-33	KIFC1
DTHD1	LINC02273	KLRC2	XBP1	LINC02099	IGKV3-20	PAX5	IGKV2-24	CTTNBP2	OLR1	BCAM	KRT81	IGKV1D-22	SERPINF1	PPP1R14C	KIF1A	KIF18B
PIK3R1	FBLN7	CTSW	IGHG1	AL136456.1	IGHV7-81	LINC02397	IGHV3-21	LTC4S	IGSF6	ZNF385D	GNLY	IGKV1-9	CCDC80	SERPINB5	AC046195.1	TOP2A
ENC1	VIPR1	GNLY	BHLHA15	IL21	KRT15	LINC00926	IGKV1-27	GATA2-AS1	EREG	CALCRL	AFAP1L2	IGKV2-29	MMP2	IGHV3-47	AC104423.1	TK1
DUSP2	NDFIP1	HOPX	FCRL5	IL2RA	IGKV4-1	AC120193.1	IGHV6-1	AL157895.1	PILRA	ESAM	HAVCR2	IGKV1D-16	COL14A1	AC021393.1	AL137800.1	ZWINT
GZMM	FAAH2	CCL5	ACOXL	F5	KRT5	01-Mar	IGKV3-15	TPSD1	AC020656.1	RNASE1	TTC24	IGKV1D-12	BGN	AL109976.1	AL445433.2	DIAPH3
SAMD3	FAM153A	IL18RAP	DPEP1	RBPJ	KRT17	MACROD2	IGKV1D-39	KIAA1549	SLC11A1	RAI14	AKAP5	IGKV1-12	DPT	C5ORF38	CR786580.1	FOXM1
AC243829.1	ANK3	CLIC3	IGKV3OR2-268	SMCO4	IGHV3-33	HVCN1	IGHV3-7	SLC45A3	NCF2	ERG	FSD1	IGKV1-8	COL3A1	SYT8	IGKV1D-39	PLK1
AUTS2	CDC14A	TRGV9	POU2AF1	AC017002.3	TPSAB1	WDFY4	IGHV3-20	CADPS	G0S2	PALMD	LAYN	LINC01501	COL6A2	KLF17	IGKV1-39	HIST1H3B
PIP4K2A	FXYD5	NKG7	IGKC	NMB	S100A2	LINC01857	IGHV3-43	RHEX	HBEGF	CLDN5	DRAXIN	AC245008.1	COL6A3	LINC01555	AC089998.4	TPX2
DKK3	SFMBT1	LINC01871	CHPF	GNG8	IGHV3-23	SCIMP	IGKV1-39	SLC26A2	S100A9	DIPK2B	AC092580.4	SP9	PCOLCE	MYBPHL	AC105219.4	CDK1
CCL4L2	VSIG1	KIR2DL3	MEF2B	MFHAS1	KRT14	JADE3	IGKV4-1	KIAA1522	SMIM25	CDH5	ETV1	C2ORF72	PDGFRA	NHLH2	LINC01277	ESCO2
PLAAT4	RASGRP2	CD8A	SEC11C	TOX2	CCL2	CD24	IGKV3-20	KCNH2	SLC8A1	PTPRB	LRRN3	AC106895.2	MFAP4	APOA2	AC100803.2	CCNB2
TUBA4A	SH3YL1	LAG3	FKBP11	IKZF2	KRT23	COPDA1	IGHM	ABCC4	IL1B	IFI27	SRGAP3	LINC02549	PODN	AL513314.1	TRPM1	CKAP2L
KLRG1	LDHB	CCL4	IGHJ6	CD4	FABP4	VPREB3	APOE	CPA3	CD300E	CD34	FNDC9	MAS1	THBS2	AC068057.1	IGHV3-7	CDCA3
EOMES	TOB1	CD8B	SCNN1B	DNPH1	IGKV2-29	NIBAN3	IGHV3-30	CDK15	IL1RN	MMRN2	TRAV27	ASB4	C3	AC121764.2	HLTF-AS1	E2F8
CXCR4	FLT3LG	MATK	GAB1	ADTRP	ALDH3A1	HLA-DOB	IGKV1-5	CSF1	LILRA5	TSPAN7	AC013460.1	AF131215.7	LAMA2	HTR3E-AS1	IGKV3-15	NCAPG
TRAT1	TNFSF8	SLA2	CD38	TBC1D4	IGKV1-5	LY86	JCHAIN	GCSAML	LST1	EGFL7	AC243829.4	AL390838.1	EMILIN1	LINC02497	ATP5MGL	KIF15
THEMIS	HPCAL4	CD7	PLPP5	AL606807.1	IGHV3-74	MEF2C	IGKV2D-24	GALC	RAB20	SNTG2	GPA33	AL161645.1	PDGFRB	AC084277.1	AL157778.1	ASF1B
FYN	SERINC5	KLRC4	PYCR1	GK	COL17A1	SMIM14	CCL21	STXBP6	PLA2G7	GALNT18	AC121757.1	AC103794.1	FBN1	AC025741.1	AKR1D1	HIST1H1B
LYAR	AC139720.1	SYTL2	SDF2L1	LINC02694	KRT6A	FAM177B	IGHV3-23	CALB2	CSF1R	LIFR	NCR1	OOSP3	CD248	AC079766.1	AC126178.1	SPC24
SRSF7	TESPA1	GZMA	ERLEC1	IKZF4	RELN	C12ORF74	RBP4	ENPP3	CLEC4E	VWA1	AC069243.1	C11ORF52	AEBP1	AL031123.4	FAM71D	TROAP
CLEC2B	WNT7A	PARP8	TRIB1	LINC01229	IGHG2	CXCR5	IGHV3-35	LPCAT2	TLR2	CRIP2	FAM166B	AC005906.2	MXRA5	AC087664.2	NDST3	KIF14
HCST	PASK	NCAM1	PDK1	FANK1	CFD	FCRL4	IGKV3D-15	CNRIP1	CSF2RA	ADAMTS9	LINC02446	IGHV3-50	BICC1	USH1C	TRAJ48	MND1
SH2D1A	LSR	TRAV12-2	IGLC1	ETV7	TPSB2	POU2F2	CCL17	ITGA9	LILRB2	MAGI1	IL26	IGHV3-60	TPM2	AP003064.1	C9ORF43	MELK
PTPRCAP	PRKCQ-AS1	ITGA1	CREB3L2	TNFRSF25	S100A14	AP002075.1	IGHV7-81	ALOX5	LGALS2	ADCY4	PHEX	IGHV3-63	HSPB6	KRT75	IGLC1	CENPF
DNAJB1	AP3M2	SYTL3	IGKV3D-11	AL133405.2	KRT19	IGHV5-78	CXCL9	ZNF704	S100A12	MYRIP	AC114977.1	IGHV3OR15-7	SVEP1	SOX21-AS1	AC011337.1	CDCA5
PARP8	CRYBG1	KLRC3	GAS6	STAM	CXCL9	EBF1	IGHV1-69D	CPM	CSF3R	ARHGAP29	LINC01871	AC018695.3	COL8A1	LINC02279	IGHV1-69D	CDC45
PTPRC	TXNIP	STAT4	IGHJ4	AC104850.2	DSG3	TSPAN33	CCL19	TPSB2	FPR3	SHANK3	ITGAE	AC106017.1	COL16A1	AC021491.2	IGHV3-23	UHRF1
HNRNPLL	LDLRAP1	GABARAPL1	ST6GALNAC4	CARD16	PTGDS	OSTN-AS1	HIST1H2AI	AC020914.1	CLEC7A	GNG11	LINC00158	TBC1D3E	ECM1	AC103809.1	CSMD3	ANLN
YPEL5	NOP53	TOB1	AC074212.1	KLRB1	IGLV1-50	PLD4	FSCN2	RAB44	LILRB3	JAM2	ZNF683	KRTAP9-1	COL5A1	AP000915.1	OR2A42	HMMR
SYNE1	SORL1	HCST	SPATS2	TIGIT	CCL8	TLR10	APOC1	FER	LILRB4	HSPG2	GZMB	AC040963.1	FBLN1	ODF3L2	AC068724.1	KIF20A
F2R	PTGER4	IFNG	RRBP1	SNX9	CPA3	FCER2	TFF3	P2RX1	AQP9	NOSTRIN	ADGRG5	AC068473.3	OGN	AC005379.1	Z93020.1	CDCA8
RUNX3	PLAC8	GPR65	AC007569.1	CUL9	TACSTD2	COL19A1	IL12B	NSMCE1-DT	TREM1	FAM107A	GLDC	GUCY2F	MRC2	OR7G2	AC010336.1	FBXO43
CD3E	BACH2	CBLB	SLC17A9	DUSP16	FAM83B	BCL11A	HIST1H4F	CRLF2	LUCAT1	HYAL2	PDLIM4	IGLV2-33	ANTXR1	AL096828.3	AC092957.1	KIF2C
UBE2S	LINC01891	AUTS2	IGHJ5	PHTF2	CXCL14	LYN	IGKC	RGS13	NRG1	LDB2	TRAV29DV5	AL592146.2	SFRP2	IGKV1OR22-5	AC018607.1	CDC20
TAGAP	AC013264.1	CLEC2B	CHAC1	TRBV11-1	SOX2	TCL1A	MIA	GALNT6	KYNU	TNFRSF6B	KCNK5	AC092142.2	PRELP	AL008638.1	AC004706.3	MYBL2
AKNA	CCR6	ADGRE5	MANEA	AC053545.1	CST3	LINC01781	RHBDL3	SVOPL	CPVL	MECOM	BTBD16	AL136379.1	CRISPLD2	SHOX	AC104135.1	KIF4A
CALM1	CELF2	PTPN22	IGHGP	CXCL13	IGLJ3	CD79A	IGLC2	LINC02752	ANPEP	GJA1	CXCL13	IGHV1-69-2	SRPX	AC078993.1	BVES	MCM10
LEPROTL1	EPGN	PTGER4	AC078883.1	CHN1	LILRA4	CLEC17A	GSG1L	RASGRP4	CD68	PCAT19	WIPF3	LINC00602	CILP	PIK3C2G	AC105180.1	NUSAP1
PITPNC1	PIK3IP1	ID2	ALDH1L2	TMEM173	CLDN1	IGHD	IGLV3-27	AL163541.1	TGFBI	PREX2	CLIC3	AL122058.1	TMEM98	GPR87	AL354794.1	RAD51AP1
APMAP	GAS5	SH2D1B	BMP6	TIAM1	CLCA2	CR2	AC005100.1	GATA1	AC015912.3	SELE	AC092580.2	AC097478.3	LINC02802	RASSF10	AC087286.1	DTL
CNOT6L	APOO	DPP4	CLPTM1L	ICOS	LGALS7B	EHD3	IGKV1D-43	EMID1	SPI1	MTUS1	NHS	AC133540.1	RCN3	SFN	AC121154.1	NEIL3
LGR6	CAMK4	GNG2	ITM2C	LRRC8D	TP63	UGT8	AC114485.1	ADAM12	CD163	TINAGL1	DAPK2	AC090181.2	COL12A1	APOD	AF131216.1	CENPA
RNF125	RPL22	SLC7A5	AC008014.1	LINC02357	APOD	FGD2	NPHS2	GMPR	EPB41L3	SNCG	KLRC2	PSD2-AS1	SLIT2	HOGA1	PPARGC1A	E2F2
TPRG1	PABPC1	CD96	JCHAIN	HLF	AL357507.1	RALGPS2	AL133268.2	LINC00511	CLEC4A	LIMS2	ATP8B4	LINC02527	C1S	AC103681.2	AC008264.2	POLQ
KLRK1	SMCHD1	TGFB1	SSR4	METTL8	SIM2	HLA-DOA	AL035587.3	NTRK1	SLC43A2	SELP	AL031599.1	IGHV3-13	ELN	AL358334.1	AC009107.1	ARHGAP11A
TERF2IP	RIPOR2	NIBAN1	SELENOS	TUBA3D	AC116345.1	HLA-DMB	AL109924.2	RAB27B	MS4A6A	CLEC1A	ENTPD1	LINC02137	TCF21	SH3TC2-DT	SLC6A12	DEPDC1
GIMAP5	KLF3	TRGV2	ZNF215	BTLA	CCL21	SYT1	AL355607.1	B4GALT5	RAB31	RAPGEF4	CARS	AC005703.7	NDN	Z93943.1	AC104791.1	KIF11
SYTL3	ITK	CST7	HIST1H2BJ	SIRPG	KLK5	KHDRBS2	AL592211.1	SYCP2L	CFP	MYCT1	KLRD1	AC036108.3	MFAP2	HBB	IGHV3OR16-13	FANCI
RPL23A	SESN3	ARL4C	CRELD2	PKIA	EBF2	CD83	AC008083.4	NRCAM	FOLR3	ROBO4	LINC02539	PCDH20	ABI3BP	KANK4	AC130324.3	TICRR
BTG1	IL2	RGS9	CPNE5	FURIN	DCN	CD22	AC025265.2	ST8SIA6	AC025580.2	CNKSR3	LINC01358	CHIA	ADH1B	AC010638.1	PRMT8	CEP55
MYADM	SESN1	LYAR	C4A	CCR6	PGM5-AS1	BCAS4	LINC01077	TCTEX1D1	MPEG1	C2CD4B	LAG3	AC079684.1	DCN	LINC01290	AC106779.1	SHCBP1
RPS29	LEPROTL1	AL136018.1	TMC3-AS1	NEK10	IGLC3	SOX5	AC025287.2	AC004917.1	RTN1	COL15A1	ASB2	GRM4	RND3	NKX6-3	HTR4	CDCA2
PDCD4	RPL4	SH2D2A	ST6GAL1	ZNF282	FOXC2	USP6NL	AC006305.1	CHN2	MCEMP1	TJP1	SLITRK1	IGLC3	NEGR1	SEMA3B-AS1	IGHV4-39	BRCA1
PPP2R5C	ARHGAP5	IL32	SSR3	HSPA12A	CSMD1	THEMIS2	AC092296.1	BMP2K	MRC1	ADIRF	AC009055.2	IGKV3-11	FIBIN	AC073176.2	NR1I2	RAD51
ANXA1	SARAF	RUNX3	PKHD1L1	ZC3H12D	MIR205HG	SNX8	AC007663.3	IL18R1	MEFV	WWTR1	AC011747.1	SERPINA5	ITGBL1	IRX4	AC020931.1	HIST1H3G
MRPL10	HKDC1	IFITM2	ARSA	LINC01814	HLA-DRA	AP001636.3	LINC01456	ADAMTS7	MNDA	CAV1	LINC02416	AC024610.2	FN1	LINC01919	AC008781.1	KNL1
PYHIN1	RCAN3	C12ORF75	LINC01484	SLAMF1	C1ORF116	LARGE1	AC011043.2	TENT5A	CALHM6	CAV2	KRT83	AC092171.4	CYBRD1	GPR31	AC098969.2	TTK
CEMIP2	EEF1G	ALOX5AP	B9D1	PHACTR2	FXYD3	HDAC9	SH3GL2	TMEM233	PLAUR	EPAS1	UPK1A-AS1	TMEM74	EFEMP2	IGHV4-80	AC009097.3	HIST1H2AJ
RPS27	RPL7	AOAH	IGLJ1	RYR2	RBFOX1	BTNL9	CXORF49	AC093523.1	TNFSF13	CFI	IFNG	AL158168.1	PDZRN3	CNGA1	IGKV3-11	CCNA2
BCL11B	INPP4B	SCML4	CADM1	FBLN7	CALCA	BCAR3	CIB3	PAQR5	SLAMF8	GRB10	AC004828.1	LINC02080	ADAMTS2	AL031005.2	AC126696.2	HIST1H3C
HLA-E	DGKA	CD3E	TAS1R3	LINC00892	MT1M	CR1	AC020934.2	MYL4	MS4A7	ITGB4	NOTUM	LCN12	NUPR1	ASH1L-IT1	TSNAXIP1	SGO1
SARAF	SNHG6	PIK3R1	LINC02384	AL359834.1	IGHG1	LY86-AS1	AC087045.2	ACSL4	HRH2	CNTNAP3B	TRAV19	IGHG3	PRRX1	AC084346.1	HIST1H3E	POC1A
ITGB2	SC5D	PLAAT4	DENND5B	BFSP2-AS1	SBSPON	AC022239.1	HIST1H1E	EPB41L1	IL1A	THSD7A	LINC00298	AL391987.2	NR2F1	AC009562.1	AC004528.2	CLSPN
ATP8A1	TMEM123	OASL	MEI1	THADA	GRHL2	GAPT	FUT5	MAML3	MIR3945HG	SHROOM4	AC011893.1	TERT	LRRN4CL	AC015911.6	AC006581.1	E2F1
RNF19A	PPP1R2	TRBC2	AC092546.1	IGFLR1	GSN	LINC01320	IGHG1	WASHC1	TYROBP	ADM5	ZNF469	AC106772.1	SNAI2	NALCN	AC008649.2	SKA3
HLA-A	EEF1B2	AC022075.1	AL591518.1	TRABD2A	RIPK4	AC008691.1	AC112491.1	MYO16	APOBEC3A	ENG	CLEC12A-AS1	AC084114.1	CLEC11A	AC027288.1	AC131182.1	PBK
NFATC2	RPL9	CD3G	KCNN3	CD177	IGHV4-31	HLA-DQA1	IGKV2D-30	GFRA3	CXCL3	CLEC3B	SLC16A8	LINC02268	GPC6	GRM5-AS1	LINC00607	STIL
ARL4C	FYB1	EMB	DNAAF1	HACD1	AL023754.1	RASGRP3	IGHV1OR15-3	PPM1H	SDS	TM4SF18	AC002331.1	IGKV1D-17	IGFBP6	AL731684.1	IGLC2	KIF23
ARHGDIB	RPS20	PAXX	FAM174A	FAM174B	GRIK3	KLHL14	OR2T34	MITF	PID1	PCDH17	IL17A	IGHV3-7	PLTP	MYO3A	AC137932.1	FAM111B
PCED1B-AS1	SUSD4	RNF125	PARM1	CHRNA6	AC091806.1	CLECL1	LINC02764	SMIM1	FGR	S100A16	IGLON5	LINC01774	ABCA8	AC026341.2	GRM4	RECQL4
PPP1R16B	MCUB	JMJD6	LINC02576	ZBED2	GPX2	BASP1	HIST1H2AL	ALS2	DOCK4	NEURL1B	GPR25	ARX	FBLN2	CBLC	AC092123.1	CDC6
GIMAP4	TMEM45B	PGK1	IGKV3D-7	ZNRF1	PLA2G2A	KCNH8	TRBV10-2	AL731557.1	CD300LB	PRSS23	ENTPD1-AS1	IGLJ2	FMO2	KLC3	AC023794.1	PIMREG
MPZL3	RPL5	LITAF	PTP4A3	NR3C1	LYVE1	OSBPL10	LINC02290	HS6ST1	CD36	TMTC1	CEND1	IGKV1-5	BOC	DRC1	CA5A	GINS2
WNK1	SCML1	CD3D	EIF2AK4	CORO1B	KRT31	AC017104.1	AC092933.2	TAL1	TNFAIP2	ADGRF5	LINC02836	AC010327.8	GSTM5	RNF133	LINC02154	BUB1B
MT-CYB	FAM153B	ZFP36L2	TXNDC15	FAM184A	ARLNC1	STAP1	AC019118.2	RENBP	MOB3B	FGD5	ANXA9	IGLV3-31	C16ORF89	AC018616.1	GLDN	CDC25A
TUBB4B	GPR183	TRGV8	RASSF6	PLAGL2	PLEKHG4B	CD40	AL442067.2	DIP2C	MB21D2	SPNS2	KRT80	AC118757.1	LTBP1	APOL5	ADPRHL1	PRC1
RBFOX2	PFDN5	LCP1	IGLV10-54	VDR	MARVELD3	LY9	AL358334.2	TPSAB1	DMXL2	SOX18	TNFRSF9	IGHV3-11	IGFBP5	PPP2R2C	IGLV2-14	SKA1
CBLB	BTBD11	CCL4L2	MIXL1	TRAV9-2	HS3ST4	SNX22	IGHJ1	CATSPER1	GPR84	TLL1	SNCB	AC138356.1	FGF14	AC009271.1	AL355490.2	SPAG5
ETS1	RPL36A	CXCR4	LINC01480	ECEL1	CCDC190	PIK3AP1	ANO4	SLC8A3	MAFB	CYTL1	AC010424.3	PLEKHS1	GPNMB	AC121320.1	LINC01122	WDR62
RPS25	RPSA	AKNA	SCAMP5	AGFG1	ANXA8	HLA-DRA	AC096733.1	PRG2	AC005280.2	TEK	AL133405.2	IGHV3-23	DCLK1	AC110760.2	TIGD4	NUF2
ZFP36L2	SPOCK2	CD69	TXNDC11	RORA	FBLN1	TSBP1-AS1	ADRB3	ADCYAP1	HK3	FAM110D	AC121757.2	AC092198.1	RSPO3	AP000357.2	AC018752.1	CDKN3
RPL27A	RPS13	THEMIS	DCC	LINC00589	TPSD1	CD72	LINC00658	BTK	SLC16A10	NRN1	SNAP47	PPP1R1C	CLMP	AC011473.2	AC073365.1	CENPE
RPS3	RETREG1	GYG1	BHLHE41	NCALD	AC026202.3	CD79B	AC092376.3	UNC5B	AC106865.2	RHOJ	FASLG	MNX1	TNXB	NMNAT2	AC027808.2	TEDC2
CCSER2	RPL32	KIR2DL1	CD79A	GEM	CCDC26	PARP15	AP001893.1	PDE1C	LILRA2	MALL	ERICD	AC007326.5	PCDH18	IGLC4	AC106037.3	IQGAP3
RPL28	RPS6	LEPROTL1	IGKV3D-20	IL23R	SFRP2	CNR2	MMP7	CD33	FGD4	NFIB	RGS6	IGHV3-64D	STEAP1	CDH3	AL391650.1	UBE2T
